# Supplementary material for: Application of non-uniform film thickness concept in predicting deviated gas wells liquid loading
Source: MethodsX. 2019 Oct 11;6:2443–54. doi: 10.1016/j.mex.2019.10.002 (PMC6838504; doi:10.1016/j.mex.2019.10.002)
Supplement: Supplementary file 1 [file mmc1.xlsx]

## Sheet: Sheet1
Well no	gas rate (104 m3/d)	liquid rate (m3/d)	tubing diameter (in)	current gas velocity (m/s)	inclination angle (degree)	Chen model (critical gas velocity)	Chen model (predicting status)	turner model (critical gas velocity)	turner model (predicting status)	Test status	New model	Predicting status
1	1.07	0.18	2.375	1.55	20	2.48	Loaded	2.78	Loaded	Unloaded	1.27	Unloaded
2	5.22	0.03	2.441	3.2	30	2.88	Unloaded	3.78	Loaded	Unloaded	2.92	Unloaded
3	4.21	0.1	2.441	2.2	30	1.65	Unloaded	2.65	Loaded	Unloaded	2.16667	Unloaded
4	5.71	8	2.441	3.8	30	3.35	Unloaded	4.15	Loaded	Unloaded	3.76667	Unloaded
5	2.24	0.17	2.441	2.82	50	1.88	Unloaded	3.28	Loaded	Unloaded	2.66	Unloaded
6	2.39	0.6	2.375	3.04	20	2.49	Unloaded	3.49	Loaded	Unloaded	3.00667	Unloaded
7	2.65	0.2	2.375	2.12	45	1.61	Unloaded	2.15	Loaded	Unloaded	1.96	Unloaded
8	7.46	0.14	2.375	3.52	25	2.75	Unloaded	3.95	Loaded	Unloaded	3.40667	Unloaded
9	3.43	0.5	2.375	3.6	22	3.08	Unloaded	4.28	Loaded	Unloaded	3.15	Unloaded
10	3.9	0.2	2.875	2.5	26	2.18	Unloaded	3.38	Loaded	Unloaded	2.19	Unloaded
11	10.81	0.16	2.875	4.2	30	3.58	Unloaded	4.98	Loaded	Unloaded	4.09	Unloaded
12	5.67	0.1	2.875	5.2	32	2.68	Unloaded	2.98	Unloaded	Unloaded	2.74	Unloaded
13	1.01	0.22	2.875	1.2	35	1.6	Loaded	1.8	Loaded	Loaded	1.53333	Loaded
14	1.16	0.51	2.375	0.31	45	1.26	Loaded	1.89	Loaded	Loaded	1.15333	Loaded
15	0.49	1.23	2.375	0.16	40	1.7	Loaded	1.81	Loaded	Loaded	1.22333	Loaded
16	4.86	0.25	2.375	1.61	24	2.57	Loaded	2.77	Loaded	Loaded	2.31667	Loaded
17	2.93	0.16	2.375	1.29	28	1.77	Loaded	1.97	Loaded	Loaded	1.67667	Loaded
18	2.02	0.51	3.5	0.23	50	1.2	Loaded	1.5	Loaded	Loaded	0.976667	Loaded
19	9.76	0.26	3.5	1.14	40	1.94	Loaded	2.24	Loaded	Loaded	1.77333	Loaded
20	0.99	0.57	3.5	0.36	42	1.55	Loaded	2.2	Loaded	Loaded	1.37	Loaded
21	0.51	1.23	3.5	0.41	45	1.54	Loaded	1.84	Loaded	Loaded	1.26333	Loaded
22	2.91	0.03	3.5	2.35	50	3.15	Loaded	3.85	Loaded	Loaded	3.11667	Loaded
23	1.39	0.2	3.5	1.12	30	1.99	Loaded	2.09	Loaded	Loaded	1.73333	Loaded
24	0.78	0.06	2.375	1.36	35	1.98	Loaded	2.2	Loaded	Loaded	1.84667	Loaded
25	0.86	0.16	2.441	1.42	32	1.96	Loaded	2.2	Loaded	Loaded	1.86	Loaded
26	1.08	3.13	2.441	1.78	30	1.9	Loaded	2.2	Loaded	Loaded	1.96	Loaded
27	0.53	0.57	2.441	0.88	28	2.23	Loaded	2.73	Loaded	Loaded	1.94667	Loaded
28	1.24	0.3	2.441	2.06	30	2.94	Loaded	3.64	Loaded	Loaded	2.88	Loaded
29	1.63	0.48	2.441	2.7	35	4.1	Loaded	4.6	Loaded	Loaded	3.8	Loaded
30	3.52	0.36	2.875	4.2	30	4.48	Loaded	4.78	Loaded	Loaded	4.48667	Loaded
31	3.85	0.13	2.875	4.6	25	5.38	Loaded	6.18	Loaded	Loaded	5.38667	Loaded
32	2.68	0.22	2.875	3.2	26	2.18	Unloaded	2.58	Unloaded	Loaded	2.65333	Unloaded
33	2.93	0.51	2.875	3.5	28	3.98	Loaded	4.18	Loaded	Loaded	3.88667	Loaded
34	3.18	0.36	2.875	3.8	35	4.68	Loaded	5.28	Loaded	Loaded	4.58667	Loaded
35	4.22	0.2	3.5	3.4	30	4.48	Loaded	4.98	Loaded	Loaded	3.18	Loaded
36	5.22	0.4	3.5	4.2	25	2.8	Unloaded	3.1	Unloaded	Loaded	2.91	Unloaded
37	4.1	0.3	3.5	3.3	28	1.78	Unloaded	1.98	Unloaded	Loaded	3.47	Loaded
38	4.84	0.57	3.5	3.9	38	5.28	Loaded	5.78	Loaded	Loaded	4.98667	Loaded
39	2	0.43	2.375	3.5	40	4.58	Loaded	5.18	Loaded	Loaded	4.42	Loaded
40	1.49	1.01	2.375	2.6	50	3.38	Loaded	3.68	Loaded	Loaded	3.22	Loaded
41	1.66	1.23	2.375	2.9	45	3.48	Loaded	4.18	Loaded	Loaded	3.52	Loaded
42	1.83	0.25	2.375	3.2	48	3.58	Loaded	4.18	Loaded	Loaded	3.65333	Loaded

## Sheet: chen
LOADED			UNLOADED
measured	calculated		measured	calculated
1.2	1.6		1.55	2.48
0.31	1.26		3.2	2.88
0.16	1.7		2.2	1.65
1.61	2.57		3.8	3.35
1.29	1.77		2.82	1.88
0.23	1.2		3.04	2.49
1.14	1.94		2.12	1.61
0.36	1.55		3.52	2.75
0.41	1.54		3.6	3.08
2.35	3.15		2.5	2.18
1.12	1.99		4.2	3.58
1.36	1.98		5.2	2.68
1.42	1.96
1.78	1.9
0.88	2.23
2.06	2.94
2.7	4.1
4.2	4.48
4.6	5.38
3.2	2.18
3.5	3.98
3.8	4.68
3.4	4.48
4.2	2.8
3.3	1.78
3.9	5.28
3.5	4.58
2.6	3.38
2.9	3.48
3.2	3.58

## Sheet: turner
loaded			unloaded
mea	calc		mea	calc
1.2	1.8		1.55	2.78
0.31	1.89		3.2	3.78
0.16	1.81		2.2	2.65
1.61	2.77		3.8	4.15
1.29	1.97		2.82	3.28
0.23	1.5		3.04	3.49
1.14	2.24		2.12	2.15
0.36	2.2		3.52	3.95
0.41	1.84		3.6	4.28
2.35	3.85		2.5	3.38
1.12	2.09		4.2	4.98
1.36	2.2		5.2	2.98
1.42	2.2
1.78	2.2
0.88	2.73
2.06	3.64
2.7	4.6
4.2	4.78
4.6	6.18
3.2	2.58
3.5	4.18
3.8	5.28
3.4	4.98
4.2	3.1
3.3	1.98
3.9	5.78
3.5	5.18
2.6	3.68
2.9	4.18
3.2	4.18

## Sheet: cynthia
LOADED			UNLOADED
measured	calculated		measured	calculated
1.2	1.53333		1.55	1.27
0.31	1.15333		3.2	2.92
0.16	1.22333		2.2	2.16667
1.61	2.31667		3.8	3.76667
1.29	1.67667		2.82	2.66
0.23	0.976667		3.04	3.00667
1.14	1.77333		2.12	1.96
0.36	1.37		3.52	3.40667
0.41	1.26333		3.6	3.15
2.35	3.11667		2.5	2.19
1.12	1.73333		4.2	4.09
1.36	1.84667		5.2	2.74
1.42	1.86
1.78	1.96
0.88	1.94667
2.06	2.88
2.7	3.8
4.2	4.48667
4.6	5.38667
3.2	2.65333
3.5	3.88667
3.8	4.58667
3.4	3.18
4.2	2.91
3.3	3.47
3.9	4.98667
3.5	4.42
2.6	3.22
2.9	3.52
3.2	3.65333

## Sheet: Sheet2
Diameter (in.)	Diameter (m)	Dev(deg)	Gas flowrate (m3/sec)	Area (m2)	Vsg (m/sec)	z	Gas Density (g/cm3)	gas density(kg/m3)	Liquid Density (kg/m3)	Gas Viscosity (cp)	Gas vis (Pa.s)	Liquid Viscosity (Pa.s)	g (m/s2)	Vsl	Rel	Reg	Cw(lam)	Cw(turb)	a(lam)	a(turb)	d/D	critical film thickness	A	B	C	D	0	d(0,90)	d(15,90)	d(30,90)	d(45,90)	d(60,90)	d(90,90)	d(120,90)	d(150,90)	d(180,90)	d(210,90)	d(270,90)	d(360,90)	total	dd	fl	X	Y	Z	Vg	Vg	Test Vg	Cynthia
2.375	0.060325	20	10700	0.00285815	3.74368e+06	1.01031	0.175642	1.6	1.60805	0.0191696	2.5e-05	0.015	9.81	0.1	9.05387	1.44536e+10	16	0.046	1	0.2	2.00385	0.120882	0.00162279	0.00161416	56.5538	11.738	-1.06991	0.0805882	0.0819612	0.0859866	0.0923901	0.100735	0.120882	0.141029	0.155778	0.161176	0.155778	0.120882	0.0805882	0.282059	2.6718	4.0127	87.7612	5.3624	#NUM!	9.07738	0.231671	1.55	loaded
2.441	0.0620014	30	52200	0.00301921	1.72893e+07	1.01031	0.175642	1.6	1049	0.0191696	2.5e-05	0.015	9.81	0.1	6070.35	6.86055e+10	16	0.046	1	0.2	1.87377	0.116176	211.816	0.286514	60.1633	12.3303	-0.729113	0.0580881	0.0600674	0.0658704	0.0751016	0.0871321	0.116176	0.14522	0.166482	0.174264	0.166482	0.116176	0.0580881	0.29044	2.81065	4.22097	1.59648e+07	5.93467	#NUM!	3995.6	86.4305	3.2	unloaded
2.441	0.0620014	30	42100	0.00301921	1.39441e+07	1.01421	0.24058	1.6	1049	0.0257804	2.5e-05	0.015	9.81	0.1	6070.35	5.53313e+10	16	0.046	1	0.2	1.87377	0.116176	211.816	0.286514	60.1633	12.3303	-0.729113	0.0580881	0.0600674	0.0658704	0.0751016	0.0871321	0.116176	0.14522	0.166482	0.174264	0.166482	0.116176	0.0580881	0.29044	2.81065	4.22097	1.16555e+07	5.93467	#NUM!	3414.02	86.4305	2.2	unloaded
2.441	0.0620014	30	57100	0.00301921	1.89123e+07	1.01551	0.262113	1.6	1049	0.0286002	2.5e-05	0.015	9.81	0.1	6070.35	7.50455e+10	16	0.046	1	0.2	1.87377	0.116176	211.816	0.286514	60.1633	12.3303	-0.729113	0.0580881	0.0600674	0.0658704	0.0751016	0.0871321	0.116176	0.14522	0.166482	0.174264	0.166482	0.116176	0.0580881	0.29044	2.81065	4.22097	1.0698e+07	5.93467	#NUM!	3270.78	86.4305	3.8	unloaded
2.441	0.0620014	50	22400	0.00301921	7.41917e+06	1.01551	0.262113	1.6	1049	0.0286002	2.5e-05	0.015	9.81	0.1	6070.35	2.94399e+10	16	0.046	1	0.2	1.87377	0.116176	157.216	0.286514	60.1633	12.3303	-55.3296	0.0193627	0.0226615	0.0323332	0.0477187	0.0677694	0.116176	0.164583	0.200019	0.21299	0.200019	0.116176	0.0193627	0.329166	3.43524	5.15785	3.53335e+07	9.77302	#NUM!	5944.2	94.3232	2.82	questionable
2.375	0.060325	20	23900	0.00285815	8.36206e+06	1.01551	0.262113	1.6	1049	0.0286002	2.5e-05	0.015	9.81	0.1	5906.22	3.22842e+10	16	0.046	1	0.2	1.92584	0.116176	223.62	0.288089	60.1633	12.3303	9.90608	0.0774507	0.0787703	0.0826389	0.0887931	0.0968134	0.116176	0.135539	0.149713	0.154901	0.149713	0.116176	0.0774507	0.271078	2.56778	3.85667	5.61193e+06	4.84342	#NUM!	2368.95	79.6191	3.04	unloaded
2.375	0.060325	45	26500	0.00285815	9.27174e+06	1.01421	0.24058	1.6	1049	0.0257804	2.5e-05	0.015	9.81	0.1	5906.22	3.57963e+10	16	0.046	1	0.2	1.92584	0.116176	168.271	0.288089	60.1633	12.3303	-45.4427	0.029044	0.032013	0.0407175	0.0545644	0.0726101	0.116176	0.159742	0.191635	0.203308	0.191635	0.116176	0.029044	0.319484	3.37021	5.06032	3.58528e+07	9.5859	#NUM!	5987.72	95.4415	2.12	questionable
2.375	0.060325	25	74600	0.00285815	2.61008e+07	1.01551	0.262113	1.6	1049	0.0286002	2.5e-05	0.015	9.81	0.1	5906.22	1.0077e+11	16	0.046	1	0.2	1.92584	0.116176	215.675	0.288089	60.1633	12.3303	1.96144	0.0677694	0.0694188	0.0742547	0.0819474	0.0919727	0.116176	0.140379	0.158098	0.164583	0.158098	0.116176	0.0677694	0.280759	2.72827	4.0974	8.6711e+06	5.65608	#NUM!	2944.67	84.152	3.52	unloaded
2.375	0.060325	22	34300	0.00285815	1.20008e+07	1.01551	0.262113	1.6	1049	0.0286002	2.5e-05	0.015	9.81	0.1	5906.22	4.63326e+10	16	0.046	1	0.2	1.92584	0.116176	220.643	0.288089	60.1633	12.3303	6.92935	0.0735782	0.0750297	0.0792852	0.0860548	0.0948771	0.116176	0.137475	0.153067	0.158774	0.153067	0.116176	0.0735782	0.27495	2.63198	3.95296	6.71618e+06	5.16034	#NUM!	2591.56	81.4977	3.6	unloaded
2.875	0.073025	26	39000	0.00418825	9.31176e+06	1.01551	0.262113	1.6	1049	0.0286002	2.5e-05	0.015	9.81	0.1	7149.63	4.35194e+10	16	0.046	1	0.2	1.59091	0.116176	258.916	0.277289	60.1633	12.3303	53.2145	0.0658331	0.0675485	0.0725778	0.0805782	0.0910046	0.116176	0.141348	0.159774	0.166519	0.159774	0.116176	0.0658331	0.282695	2.2803	3.42545	2.50993e+06	2.93871	#NUM!	1584.27	74.0013	2.5	loaded
2.875	0.073025	30	108100	0.00418825	2.58103e+07	1.01551	0.262113	1.6	1049	0.0286002	2.5e-05	0.015	9.81	0.1	7149.63	1.20627e+11	16	0.046	1	0.2	1.59091	0.116176	249.477	0.277289	60.1633	12.3303	43.7748	0.0580881	0.0600674	0.0658704	0.0751016	0.0871321	0.116176	0.14522	0.166482	0.174264	0.166482	0.116176	0.0580881	0.29044	2.38636	3.58454	3.49769e+06	3.30971	#NUM!	1870.21	76.8619	4.2	loaded
2.875	0.073025	32	56700	0.00418825	1.35379e+07	1.01551	0.262113	1.6	1049	0.0286002	2.5e-05	0.015	9.81	0.1	7149.63	6.32705e+10	16	0.046	1	0.2	1.59091	0.116176	244.298	0.277289	60.1633	12.3303	38.5961	0.0542155	0.0563268	0.0625167	0.0723633	0.0851958	0.116176	0.147156	0.169836	0.178137	0.169836	0.116176	0.0542155	0.294313	2.43939	3.66408	4.08498e+06	3.50439	#NUM!	2021.13	78.1511	5.2	loaded
2.375	0.060325	25	74600	0.00285815	2.61008e+07	1.01551	0.262113	1.6	1049	0.0286002	2.5e-05	0.015	9.81	0.1	5906.22	1.0077e+11	16	0.046	1	0.2	1.92584	0.116176	215.675	0.288089	60.1633	12.3303	1.96144	0.0677694	0.0694188	0.0742547	0.0819474	0.0919727	0.116176	0.140379	0.158098	0.164583	0.158098	0.116176	0.0677694	0.280759	2.72827	4.0974	8.6711e+06	5.65608	#NUM!	2944.67	84.152	3.52	unloaded
2.375	0.060325	22	34300	0.00285815	1.20008e+07	1.01551	0.262113	1.6	1049	0.0286002	2.5e-05	0.015	9.81	0.1	5906.22	4.63326e+10	16	0.046	1	0.2	1.92584	0.116176	220.643	0.288089	60.1633	12.3303	6.92935	0.0735782	0.0750297	0.0792852	0.0860548	0.0948771	0.116176	0.137475	0.153067	0.158774	0.153067	0.116176	0.0735782	0.27495	2.63198	3.95296	6.71618e+06	5.16034	#NUM!	2591.56	81.4977	3.6	unloaded
2.375	0.060325	40	4900	0.00285815	1.7144e+06	1.01551	0.262113	1.6	1049	0.0286002	2.5e-05	0.015	9.81	0.1	5906.22	6.61895e+09	16	0.046	1	0.2	1.92584	0.116176	182.297	0.288089	60.1633	12.3303	-31.4172	0.0387254	0.0413644	0.0491018	0.0614102	0.0774507	0.116176	0.154901	0.18325	0.193627	0.18325	0.116176	0.0387254	0.309803	3.20973	4.8196	2.49258e+07	8.50148	#NUM!	4992.57	93.8398	0.16	unloaded
2.375	0.060325	24	48600	0.00285815	1.7004e+07	1.01551	0.262113	1.6	1049	0.0286002	2.5e-05	0.015	9.81	0.1	5906.22	6.56491e+10	16	0.046	1	0.2	1.92584	0.116176	217.398	0.288089	60.1633	12.3303	3.6838	0.0697057	0.0712891	0.0759315	0.0833165	0.0929409	0.116176	0.139411	0.156421	0.162647	0.156421	0.116176	0.0697057	0.278823	2.69617	4.04925	7.97764e+06	5.48811	#NUM!	2824.47	83.2899	1.61	unloaded
2.375	0.060325	28	29300	0.00285815	1.02514e+07	1.01551	0.262113	1.6	1049	0.0286002	2.5e-05	0.015	9.81	0.1	5906.22	3.95786e+10	16	0.046	1	0.2	1.92584	0.116176	210.116	0.288089	60.1633	12.3303	-3.59762	0.0619606	0.0638079	0.0692241	0.0778399	0.0890683	0.116176	0.143284	0.163128	0.170392	0.163128	0.116176	0.0619606	0.286568	2.82456	4.24184	1.10196e+07	6.17626	#NUM!	3319.57	86.5935	1.29	unloaded
3.5	0.0889	50	20200	0.00620717	3.2543e+06	1.01551	0.262113	1.6	1049	0.0286002	2.5e-05	0.015	9.81	0.1	8703.9	1.85157e+10	16	0.046	1	0.2	1.30682	0.116176	225.422	0.266591	60.1633	12.3303	27.6561	0.0193627	0.0226615	0.0323332	0.0477187	0.0677694	0.116176	0.164583	0.200019	0.21299	0.200019	0.116176	0.0193627	0.329166	2.39583	3.59874	3.26273e+06	2.74687	#NUM!	1806.3	73.4211	0.23	loaded
3.5	0.0889	40	97600	0.00620717	1.57238e+07	1.01551	0.262113	1.6	1049	0.0286002	2.5e-05	0.015	9.81	0.1	8703.9	8.94619e+10	16	0.046	1	0.2	1.30682	0.116176	268.648	0.266591	60.1633	12.3303	70.8816	0.0387254	0.0413644	0.0491018	0.0614102	0.0774507	0.116176	0.154901	0.18325	0.193627	0.18325	0.116176	0.0387254	0.309803	2.17803	3.27204	1.7825e+06	2.13914	#NUM!	1335.1	71.1606	1.14	loaded
3.5	0.0889	42	9900	0.00620717	1.59493e+06	1.01813	0.305013	1.6	1049	0.0354264	2.5e-05	0.015	9.81	0.1	8703.9	9.07452e+09	16	0.046	1	0.2	1.30682	0.116176	260.617	0.266591	60.1633	12.3303	62.8509	0.0348528	0.0376239	0.0457481	0.0586719	0.0755145	0.116176	0.156838	0.186604	0.197499	0.186604	0.116176	0.0348528	0.313675	2.22159	3.33738	1.75166e+06	2.25389	#NUM!	1323.5	71.8578	0.36	loaded
3.5	0.0889	45	5100	0.00620717	821631	1.02835	0.596137	1.6	1049	0.172482	2.5e-05	0.015	9.81	0.1	8703.9	4.67475e+09	16	0.046	1	0.2	1.30682	0.116176	247.979	0.266591	60.1633	12.3303	50.2125	0.029044	0.032013	0.0407175	0.0545644	0.0726101	0.116176	0.159742	0.191635	0.203308	0.191635	0.116176	0.029044	0.319484	2.28693	3.4354	1.08236e+06	2.43239	#NUM!	1040.36	72.6842	0.41	loaded
3.5	0.0889	50	29100	0.00620717	4.68813e+06	1.0545	0.979865	1.6	1049	2.20367	2.5e-05	0.015	9.81	0.1	8703.9	2.66736e+10	16	0.046	1	0.2	1.30682	0.116176	225.422	0.266591	60.1633	12.3303	27.6561	0.0193627	0.0226615	0.0323332	0.0477187	0.0677694	0.116176	0.164583	0.200019	0.21299	0.200019	0.116176	0.0193627	0.329166	2.39583	3.59874	872777	2.74687	#NUM!	934.224	73.4211	2.35	loaded
3.5	0.0889	30	13900	0.00620717	2.23935e+06	1.02484	0.579172	1.6	1049	0.154712	2.5e-05	0.015	9.81	0.1	8703.9	1.2741e+10	16	0.046	1	0.2	1.30682	0.116176	303.711	0.266591	60.1633	12.3303	105.944	0.0580881	0.0600674	0.0658704	0.0751016	0.0871321	0.116176	0.14522	0.166482	0.174264	0.166482	0.116176	0.0580881	0.29044	1.96023	2.94534	370880	1.61646	#NUM!	608.997	66.1384	1.12	loaded
2.375	0.060325	35	7800	0.00285815	2.72904e+06	1.10194	1.77491	1.6	1049	1147.69	2.5e-05	0.015	9.81	0.1	5906.22	1.05363e+10	16	0.046	1	0.2	1.92584	0.116176	194.935	0.288089	60.1633	12.3303	-18.7791	0.0484067	0.0507159	0.0574861	0.0682559	0.0822914	0.116176	0.150061	0.174866	0.183945	0.174866	0.116176	0.0484067	0.300122	3.04924	4.57886	2.68986e+06	7.48508	#NUM!	1640.08	91.355	1.36	unloaded
2.441	0.0620014	32	8600	0.00301921	2.84843e+06	1.1835	2.97363	1.6	1049	88314950	2.5e-05	0.015	9.81	0.1	6070.35	1.13028e+10	16	0.046	1	0.2	1.87377	0.116176	207.42	0.286514	60.1633	12.3303	-5.12609	0.0542155	0.0563268	0.0625167	0.0723633	0.0851958	0.116176	0.147156	0.169836	0.178137	0.169836	0.116176	0.0542155	0.294313	2.87311	4.31466	1.09157e+06	6.27344	#NUM!	1044.78	87.8066	1.42	unloaded
2.441	0.0620014	30	10800	0.00301921	3.5771e+06	1.03088	0.609217	1.6	1049	0.188019	2.5e-05	0.015	9.81	0.1	6070.35	1.41942e+10	16	0.046	1	0.2	1.87377	0.116176	211.816	0.286514	60.1633	12.3303	-0.729113	0.0580881	0.0600674	0.0658704	0.0751016	0.0871321	0.116176	0.14522	0.166482	0.174264	0.166482	0.116176	0.0580881	0.29044	2.81065	4.22097	4.60277e+06	5.93467	#NUM!	2145.41	86.4304	1.78	unloaded
2.441	0.0620014	28	5300	0.00301921	1.75543e+06	1.1591	2.88181	1.6	1049	37868300	2.5e-05	0.015	9.81	0.1	6070.35	6.9657e+09	16	0.046	1	0.2	1.87377	0.116176	215.955	0.286514	60.1633	12.3303	3.40979	0.0619606	0.0638079	0.0692241	0.0778399	0.0890683	0.116176	0.143284	0.163128	0.170392	0.163128	0.116176	0.0619606	0.286568	2.74819	4.12729	835157	5.60589	#NUM!	913.866	84.9473	0.88	unloaded
2.441	0.0620014	30	12400	0.00301921	4.10704e+06	1.18573	3.28082	1.6	1049	2235439000	2.5e-05	0.015	9.81	0.1	6070.35	1.62971e+10	16	0.046	1	0.2	1.87377	0.116176	211.816	0.286514	60.1633	12.3303	-0.729113	0.0580881	0.0600674	0.0658704	0.0751016	0.0871321	0.116176	0.14522	0.166482	0.174264	0.166482	0.116176	0.0580881	0.29044	2.81065	4.22097	854691	5.93467	#NUM!	924.492	86.4304	2.06	unloaded
2.441	0.0620014	35	16300	0.00301921	5.39877e+06	1.16392	2.89893	1.6	1049	43832820	2.5e-05	0.015	9.81	0.1	6070.35	2.14228e+10	16	0.046	1	0.2	1.87377	0.116176	200.352	0.286514	60.1633	12.3303	-12.1936	0.0484067	0.0507159	0.0574861	0.0682559	0.0822914	0.116176	0.150061	0.174866	0.183945	0.174866	0.116176	0.0484067	0.300122	2.9668	4.45519	1.37828e+06	6.80037	#NUM!	1174	89.6576	2.7	unloaded
2.875	0.073025	30	35200	0.00418825	8.40446e+06	1.07078	1.73042	1.6	1049	766.974	2.5e-05	0.015	9.81	0.1	7149.63	3.92791e+10	16	0.046	1	0.2	1.59091	0.116176	249.477	0.277289	60.1633	12.3303	43.7748	0.0580881	0.0600674	0.0658704	0.0751016	0.0871321	0.116176	0.14522	0.166482	0.174264	0.166482	0.116176	0.0580881	0.29044	2.38636	3.58454	529808	3.3097	#NUM!	727.877	76.8619	4.2	unloaded
2.875	0.073025	25	38500	0.00418825	9.19237e+06	1.16392	2.89893	1.6	1049	43832820	2.5e-05	0.015	9.81	0.1	7149.63	4.29615e+10	16	0.046	1	0.2	1.59091	0.116176	261.081	0.277289	60.1633	12.3303	55.379	0.0677694	0.0694188	0.0742547	0.0819474	0.0919727	0.116176	0.140379	0.158098	0.164583	0.158098	0.116176	0.0677694	0.280759	2.25379	3.38567	207896	2.84979	#NUM!	455.953	73.2311	4.6	unloaded
2.875	0.073025	26	26800	0.00418825	6.39885e+06	1.06906	1.63913	1.6	1049	350.287	2.5e-05	0.015	9.81	0.1	7149.63	2.99057e+10	16	0.046	1	0.2	1.59091	0.116176	258.916	0.277289	60.1633	12.3303	53.2145	0.0658331	0.0675485	0.0725778	0.0805782	0.0910046	0.116176	0.141348	0.159774	0.166519	0.159774	0.116176	0.0658331	0.282695	2.2803	3.42545	401362	2.93871	#NUM!	633.529	74.0013	3.2	loaded
2.875	0.073025	28	29300	0.00418825	6.99576e+06	1.05591	1.24813	1.6	1049	15.1871	2.5e-05	0.015	9.81	0.1	7149.63	3.26954e+10	16	0.046	1	0.2	1.59091	0.116176	254.351	0.277289	60.1633	12.3303	48.6496	0.0619606	0.0638079	0.0692241	0.0778399	0.0890683	0.116176	0.143284	0.163128	0.170392	0.163128	0.116176	0.0619606	0.286568	2.33333	3.50499	624514	3.12114	#NUM!	790.26	75.4769	3.5	unloaded
2.875	0.073025	35	31800	0.00418825	7.59266e+06	1.08514	1.8271	1.6	1049	1773.89	2.5e-05	0.015	9.81	0.1	7149.63	3.54851e+10	16	0.046	1	0.2	1.59091	0.116176	235.974	0.277289	60.1633	12.3303	30.272	0.0484067	0.0507159	0.0574861	0.0682559	0.0822914	0.116176	0.150061	0.174866	0.183945	0.174866	0.116176	0.0484067	0.300122	2.51894	3.7834	730342	3.80789	#NUM!	854.598	79.8932	3.8	unloaded
3.5	0.0889	30	42200	0.00620717	6.79859e+06	1.06235	1.41473	1.6	1049	55.7866	2.5e-05	0.015	9.81	0.1	8703.9	3.86813e+10	16	0.046	1	0.2	1.30682	0.116176	303.711	0.266591	60.1633	12.3303	105.944	0.0580881	0.0600674	0.0658704	0.0751016	0.0871321	0.116176	0.14522	0.166482	0.174264	0.166482	0.116176	0.0580881	0.29044	1.96023	2.94533	151833	1.61646	#NUM!	389.656	66.1384	3.4	unloaded
3.5	0.0889	25	52200	0.00620717	8.40963e+06	1.04241	0.995267	1.6	1049	2.33643	2.5e-05	0.015	9.81	0.1	8703.9	4.78475e+10	16	0.046	1	0.2	1.30682	0.116176	317.837	0.266591	60.1633	12.3303	120.071	0.0677694	0.0694188	0.0742547	0.0819474	0.0919727	0.116176	0.140379	0.158098	0.164583	0.158098	0.116176	0.0677694	0.280759	1.85133	2.78198	135901	1.38722	#NUM!	368.646	62.8072	4.2	unloaded
3.5	0.0889	28	41000	0.00620717	6.60527e+06	1.04893	0.882638	1.6	1049	1.13095	2.5e-05	0.015	9.81	0.1	8703.9	3.75813e+10	16	0.046	1	0.2	1.30682	0.116176	309.645	0.266591	60.1633	12.3303	111.879	0.0619606	0.0638079	0.0692241	0.0778399	0.0890683	0.116176	0.143284	0.163128	0.170392	0.163128	0.116176	0.0619606	0.286568	1.91667	2.87999	203573	1.52219	#NUM!	451.188	64.8641	3.3	unloaded
3.5	0.0889	38	48400	0.00620717	7.79744e+06	1.1029	1.74966	1.6	1049	936.895	2.5e-05	0.015	9.81	0.1	8703.9	4.43643e+10	16	0.046	1	0.2	1.30682	0.116176	276.351	0.266591	60.1633	12.3303	78.5851	0	0.0039586	0.0155646	0.0340272	0.0580881	0.116176	0.174264	0.216788	0.232352	0.216788	0.116176	0	0.348528	2.61364	3.92545	1.19331e+06	3.43946	#NUM!	1092.39	90.4367	3.9	loaded
2.375	0.060325	40	20000	0.00285815	6.99754e+06	1.07132	1.28004	1.6	1049	20.4097	2.5e-05	0.015	9.81	0.1	5906.22	2.70161e+10	16	0.046	1	0.2	1.92584	0.116176	182.297	0.288089	60.1633	12.3303	-31.4172	0	0.0039586	0.0155646	0.0340272	0.0580881	0.116176	0.174264	0.216788	0.232352	0.216788	0.116176	0	0.348528	3.85167	5.78251	1.90735e+07	13.2473	#NUM!	4367.32	115.855	3.5	questionable
2.375	0.060325	50	14900	0.00285815	5.21317e+06	1.05299	0.905082	1.6	1049	1.34782	2.5e-05	0.015	9.81	0.1	5906.22	2.0127e+10	16	0.046	1	0.2	1.92584	0.116176	152.965	0.288089	60.1633	12.3303	-60.7489	0	0.0039586	0.0155646	0.0340272	0.0580881	0.116176	0.174264	0.216788	0.232352	0.216788	0.116176	0	0.348528	3.85167	5.78251	2.2635e+07	13.2473	#NUM!	4757.62	106.126	2.6	questionable
2.375	0.060325	45	16600	0.00285815	5.80796e+06	1.02847	0.521561	1.6	1049	0.112363	2.5e-05	0.015	9.81	0.1	5906.22	2.24234e+10	16	0.046	1	0.2	1.92584	0.116176	168.271	0.288089	60.1633	12.3303	-45.4427	0	0.0039586	0.0155646	0.0340272	0.0580881	0.116176	0.174264	0.216788	0.232352	0.216788	0.116176	0	0.348528	3.85167	5.78251	4.32096e+07	13.2473	#NUM!	6573.4	111.309	2.9	questionable
2.375	0.060325	48	18300	0.00285815	6.40275e+06	1.04443	0.819038	1.6	1049	0.718826	2.5e-05	0.015	9.81	0.1	5906.22	2.47197e+10	16	0.046	1	0.2	1.92584	0.116176	159.234	0.288089	60.1633	12.3303	-54.48	0	0.0039586	0.0155646	0.0340272	0.0580881	0.116176	0.174264	0.216788	0.232352	0.216788	0.116176	0	0.348528	3.85167	5.78251	2.6038e+07	13.2473	#NUM!	5102.74	108.279	3.2	questionable
									39
									44
									49
									47
									47
									47
									43
									40
									41
									41
									40
									42
									46
									44
									49
									46
									44
									43
									44
									39
									44
									47
									47
									46
									40
									39
									42
									42
									44
									39
									48
									44
									43
									44
									46
									39
									49
									43
									47
									44
									46
									47
[truncated: 8 more columns]

## Sheet: corrected
Diameter (in.)	Diameter (m)	Dev(deg)	Gas flowrate (m3/sec)	Area (m2)	Vsg (m/sec)	z	Gas Density (g/cm3)	gas density(kg/m3)	Liquid Density (kg/m3)	Gas Viscosity (cp)	Gas vis (Pa.s)	Liquid Viscosity (Pa.s)	g (m/s2)	Vsl	Rel	Reg	Cw(lam)	Cw(turb)	a(lam)	a(turb)	d/D	critical film thickness	critical film thickness	A	B	C	D	0	d(0,90)	d(15,90)	d(30,90)	d(45,90)	d(60,90)	d(90,90)	d(120,90)	d(150,90)	d(180,90)	d(210,90)	d(270,90)	d(360,90)	total	dd	fl	X	Y	Z	Vg	Vg new	Test Vg
2.375	0.060325	20	10700	0.00285815	3.74368e+06	1.01031	0.175642	40	1029	0.0191696	2.5e-05	0.015	9.81	0.1	5793.61	3.6134e+11	16	0.046	1	0.2	0.258512	0.0155948	0.192219	499.323	0.79569	65.14	63.14	-2773.3	0.0103965	0.0105736	0.0110929	0.011919	0.0129956	0.0155948	0.0181939	0.0200966	0.020793	0.0200966	0.0155948	0.0103965	0.0363878	0.344683	0.522017	7.83755	6.09932e-05	0.019025	2.79955	2.41938	1.55
2.441	0.0620014	30	52200	0.00301921	1.72893e+07	1.01031	0.175642	40	1029	0.0191696	2.5e-05	0.015	9.81	0.1	5954.61	1.71514e+12	16	0.046	1	0.2	0.2551	0.0158166	0.231783	472.296	0.774176	64.2409	62.2409	-2623.18	0.00790828	0.00817775	0.00896779	0.0102246	0.0118624	0.0158166	0.0197707	0.0226653	0.0237248	0.0226653	0.0158166	0.00790828	0.0395414	0.38265	0.578968	1.72361	1.25969e-05	0.0175506	1.31286	2.99	3.2
2.441	0.0620014	30	42100	0.00301921	1.39441e+07	1.01421	0.24058	42	1029	0.0257804	2.5e-05	0.015	9.81	0.1	5954.61	1.45245e+12	16	0.046	1	0.2	0.2551	0.0158166	0.233196	471.341	0.774176	64.2409	62.2409	-2624.14	0.00790828	0.00817775	0.00896779	0.0102246	0.0118624	0.0158166	0.0197707	0.0226653	0.0237248	0.0226653	0.0158166	0.00790828	0.0395414	0.38265	0.578968	1.25583	1.19971e-05	0.0175506	1.12063	2.18325	2.2
2.441	0.0620014	30	57100	0.00301921	1.89123e+07	1.01551	0.262113	39	1029	0.0286002	2.5e-05	0.015	9.81	0.1	5954.61	1.82923e+12	16	0.046	1	0.2	0.2551	0.0158166	0.23371	472.773	0.774176	64.2409	62.2409	-2622.7	0.00790828	0.00817775	0.00896779	0.0102246	0.0118624	0.0158166	0.0197707	0.0226653	0.0237248	0.0226653	0.0158166	0.00790828	0.0395414	0.38265	0.578968	1.15616	1.29199e-05	0.0175506	1.07524	3.53	3.8
2.441	0.0620014	50	22400	0.00301921	7.41917e+06	1.01551	0.262113	40	1029	0.0286002	2.5e-05	0.015	9.81	0.1	5954.61	7.35998e+11	16	0.046	1	0.2	0.298709	0.0185204	0.240125	344.493	0.774176	55.0134	53.0134	-1913.35	0.00308673	0.00361262	0.00515445	0.00760714	0.0108036	0.0185204	0.0262372	0.0318863	0.033954	0.0318863	0.0185204	0.00308673	0.0524744	0.547633	0.826443	-0.0069399	-9.27271e-08	0.0161112	#NUM!	1.81382	2.82
2.375	0.060325	20	23900	0.00285815	8.36206e+06	1.01551	0.262113	40	1029	0.0286002	2.5e-05	0.015	9.81	0.1	5793.61	8.07106e+11	16	0.046	1	0.2	0.258512	0.0155948	0.23279	499.323	0.79569	65.14	63.14	-2773.3	0.0103965	0.0105736	0.0110929	0.011919	0.0129956	0.0155948	0.0181939	0.0200966	0.020793	0.0200966	0.0155948	0.0103965	0.0363878	0.344683	0.522017	5.25194	6.09931e-05	0.019025	2.2917	2.41938	3.04
2.375	0.060325	45	26500	0.00285815	9.27174e+06	1.01421	0.24058	40	1029	0.0257804	2.5e-05	0.015	9.81	0.1	5793.61	8.94909e+11	16	0.046	1	0.2	0.300462	0.0181253	0.23805	369.663	0.79569	56.1898	54.1898	-2053.15	0.00453134	0.00499454	0.00635259	0.00851293	0.0113283	0.0181253	0.0249224	0.0298981	0.0317194	0.0298981	0.0181253	0.00453134	0.0498447	0.525808	0.793704	-0.000395954	-4.60318e-09	0.0159252	#NUM!	1.85862	2.12
2.375	0.060325	25	74600	0.00285815	2.61008e+07	1.01551	0.262113	40	1029	0.0286002	2.5e-05	0.015	9.81	0.1	5793.61	2.51925e+12	16	0.046	1	0.2	0.263485	0.0158947	0.233469	480.659	0.79569	63.9301	61.9301	-2669.63	0.00927193	0.00949759	0.0101592	0.0112117	0.0125833	0.0158947	0.0192061	0.0216302	0.0225175	0.0216302	0.0158947	0.00927193	0.0384123	0.37327	0.564898	1.75329	1.96816e-05	0.017861	1.32411	2.28597	3.52
2.375	0.060325	22	34300	0.00285815	1.20008e+07	1.01551	0.262113	40	1029	0.0286002	2.5e-05	0.015	9.81	0.1	5793.61	1.15832e+12	16	0.046	1	0.2	0.260343	0.0157052	0.233039	492.328	0.79569	64.6892	62.6892	-2734.45	0.00994661	0.0101428	0.0107181	0.0116333	0.0128259	0.0157052	0.0185845	0.0206922	0.0214637	0.0206922	0.0157052	0.00994661	0.0371689	0.355802	0.538695	3.51482	4.01765e-05	0.0185303	1.87478	3.24	3.6
2.875	0.073025	26	39000	0.00418825	9.31176e+06	1.01551	0.262113	40	1029	0.0286002	2.5e-05	0.015	9.81	0.1	7013.32	1.08799e+12	16	0.046	1	0.2	0.17893	0.0130664	0.229598	587.52	0.657309	77.5456	75.5456	-3263.15	0.00740427	0.0075972	0.00816285	0.00906266	0.0102353	0.0130664	0.0158974	0.0179699	0.0187284	0.0179699	0.0130664	0.00740427	0.0317948	0.256466	0.389692	65.1769	0.000757727	0.0258046	8.07317	2.19	2.5
2.875	0.073025	30	108100	0.00418825	2.58103e+07	1.01551	0.262113	40	1029	0.0286002	2.5e-05	0.015	9.81	0.1	7013.32	3.01567e+12	16	0.046	1	0.2	0.182432	0.0133221	0.230203	565.184	0.657309	76.0767	74.0767	-3139.09	0.00666105	0.00688802	0.00755346	0.00861203	0.00999158	0.0133221	0.0166526	0.0190907	0.0199832	0.0190907	0.0133221	0.00666105	0.0333053	0.273648	0.415465	42.5877	0.000472951	0.0239486	6.52589	3.85	4.2
2.875	0.073025	32	56700	0.00418825	1.35379e+07	1.01551	0.262113	40	1029	0.0286002	2.5e-05	0.015	9.81	0.1	7013.32	1.58176e+12	16	0.046	1	0.2	0.184442	0.0134689	0.230553	552.936	0.657309	75.259	73.259	-3071.07	0.00628547	0.00653024	0.00724786	0.00838944	0.00987717	0.0134689	0.0170606	0.0196899	0.0206523	0.0196899	0.0134689	0.00628547	0.0341211	0.282811	0.429209	33.5044	0.000364891	0.0230918	5.78827	2.78388	5.2
2.375	0.060325	25	74600	0.00285815	2.61008e+07	1.01551	0.262113	40	1029	0.0286002	2.5e-05	0.015	9.81	0.1	5793.61	2.51925e+12	16	0.046	1	0.2	0.263485	0.0158947	0.233469	480.659	0.79569	63.9301	61.9301	-2669.63	0.00927193	0.00949759	0.0101592	0.0112117	0.0125833	0.0158947	0.0192061	0.0216302	0.0225175	0.0216302	0.0158947	0.00927193	0.0384123	0.37327	0.564898	1.75329	1.96816e-05	0.017861	1.32411	2.28597	3.52
2.375	0.060325	22	34300	0.00285815	1.20008e+07	1.01551	0.262113	40	1029	0.0286002	2.5e-05	0.015	9.81	0.1	5793.61	1.15832e+12	16	0.046	1	0.2	0.260343	0.0157052	0.233039	492.328	0.79569	64.6892	62.6892	-2734.45	0.00994661	0.0101428	0.0107181	0.0116333	0.0128259	0.0157052	0.0185845	0.0206922	0.0214637	0.0206922	0.0157052	0.00994661	0.0371689	0.355802	0.538695	3.51482	4.01765e-05	0.0185303	1.87478	2.36604	3.6
2.375	0.060325	40	4900	0.00285815	1.7144e+06	1.01551	0.262113	40	1029	0.0286002	2.5e-05	0.015	9.81	0.1	5793.61	1.65474e+11	16	0.046	1	0.2	0.287965	0.0173715	0.236882	402.43	0.79569	58.5832	56.5832	-2235.14	0.00579051	0.00618512	0.00734207	0.0091825	0.011581	0.0173715	0.023162	0.027401	0.0289525	0.027401	0.0173715	0.00579051	0.046324	0.479942	0.724906	0.000122366	1.42762e-09	0.0158949	0.0110618	1.93091	0.16
2.375	0.060325	24	48600	0.00285815	1.7004e+07	1.01551	0.262113	40	1029	0.0286002	2.5e-05	0.015	9.81	0.1	5793.61	1.64123e+12	16	0.046	1	0.2	0.262383	0.0158282	0.233318	484.704	0.79569	64.1943	62.1943	-2692.1	0.00949695	0.00971268	0.0103452	0.0113513	0.0126626	0.0158282	0.0189939	0.0213113	0.0221595	0.0213113	0.0158282	0.00949695	0.0379878	0.367336	0.555997	2.2424	2.53046e-05	0.0180745	1.49746	2.31262	1.61
2.375	0.060325	28	29300	0.00285815	1.02514e+07	1.01551	0.262113	40	1029	0.0286002	2.5e-05	0.015	9.81	0.1	5793.61	9.89465e+11	16	0.046	1	0.2	0.267137	0.0161151	0.233972	467.609	0.79569	63.0701	61.0701	-2597.15	0.0085947	0.00885095	0.00960224	0.0107974	0.0123549	0.0161151	0.0198752	0.0226279	0.0236354	0.0226279	0.0161151	0.0085947	0.0397505	0.391801	0.592695	0.752276	8.35428e-06	0.0172779	0.867334	2.20681	1.29
3.5	0.0889	50	20200	0.00620717	3.2543e+06	1.01551	0.262113	40	1029	0.0286002	2.5e-05	0.015	9.81	0.1	8537.96	4.62892e+11	16	0.046	1	0.2	0.142587	0.012676	0.231255	512.782	0.539933	79.9021	77.9021	-2848.05	0.00211267	0.0024726	0.00352788	0.00520659	0.00739433	0.012676	0.0179577	0.0218241	0.0232393	0.0218241	0.012676	0.00211267	0.0359153	0.26141	0.397107	50.8872	0.000544467	0.025234	7.13349	1.55	0.23
3.5	0.0889	40	97600	0.00620717	1.57238e+07	1.01551	0.262113	40	1029	0.0286002	2.5e-05	0.015	9.81	0.1	8537.96	2.23655e+12	16	0.046	1	0.2	0.130157	0.011571	0.228409	615.385	0.539933	87.435	85.435	-3417.92	0.00385699	0.00411983	0.00489046	0.00611635	0.00771397	0.011571	0.0154279	0.0182515	0.0192849	0.0182515	0.011571	0.00385699	0.0308559	0.216928	0.330385	150.762	0.00174857	0.0317746	12.2785	2.26	1.14
3.5	0.0889	42	9900	0.00620717	1.59493e+06	1.01813	0.305013	40	1029	0.0354264	2.5e-05	0.015	9.81	0.1	8537.96	2.26863e+11	16	0.046	1	0.2	0.132224	0.0117547	0.229762	596.299	0.539933	86.0842	84.0842	-3311.91	0.00352641	0.00380678	0.00462879	0.00593642	0.00764056	0.0117547	0.0158688	0.0188806	0.019983	0.0188806	0.0117547	0.00352641	0.0317377	0.224781	0.342163	108.155	0.00142994	0.0303502	10.3997	1.78	0.36
3.5	0.0889	45	5100	0.00620717	821631	1.02835	0.596137	40	1029	0.172482	2.5e-05	0.015	9.81	0.1	8537.96	1.16869e+11	16	0.046	1	0.2	0.135683	0.0120623	0.240721	566.283	0.539933	83.9155	81.9155	-3145.2	0.00301556	0.00332382	0.00422759	0.00566528	0.00753891	0.0120623	0.0165856	0.0198969	0.0211089	0.0198969	0.0120623	0.00301556	0.0331712	0.237446	0.361161	40.9557	0.00103014	0.0283262	6.39958	1.31	0.41
3.5	0.0889	50	29100	0.00620717	4.68813e+06	1.0545	0.979865	40	1029	2.20367	2.5e-05	0.015	9.81	0.1	8537.96	6.6684e+11	16	0.046	1	0.2	0.142587	0.012676	0.339453	512.782	0.539933	79.9021	77.9021	-2848.05	0.00211267	0.0024726	0.00352788	0.00520659	0.00739433	0.012676	0.0179577	0.0218241	0.0232393	0.0218241	0.012676	0.00211267	0.0359153	0.26141	0.397107	13.6122	0.000544465	0.025234	3.6894	2.77099	2.35
3.5	0.0889	30	13900	0.00620717	2.23935e+06	1.02484	0.579172	40	1029	0.154712	2.5e-05	0.015	9.81	0.1	8537.96	3.18525e+11	16	0.046	1	0.2	0.122139	0.0108581	0.235363	698.825	0.539933	93.108	91.108	-3881.35	0.00542906	0.00561405	0.00615642	0.00701919	0.00814359	0.0108581	0.0135726	0.0155598	0.0162872	0.0155598	0.0108581	0.00542906	0.0271453	0.183208	0.279804	140.846	0.00411435	0.0399201	11.8677	2.67	1.12
2.375	0.060325	35	7800	0.00285815	2.72904e+06	1.10194	1.77491	40	1029	1147.69	2.5e-05	0.015	9.81	0.1	5793.61	2.63407e+11	16	0.046	1	0.2	0.277929	0.016766	0.200349	432.012	0.79569	60.6614	58.6614	-2399.44	0.00698585	0.0073191	0.00829615	0.0098504	0.0118759	0.016766	0.0216561	0.0252359	0.0265462	0.0252359	0.016766	0.00698585	0.0433123	0.440054	0.665073	0.00495828	3.75872e-07	0.0162674	0.0704124	2.03378	1.36
2.441	0.0620014	32	8600	0.00301921	2.84843e+06	1.1835	2.97363	40	1029	88314950	2.5e-05	0.015	9.81	0.1	5954.61	2.82571e+11	16	0.046	1	0.2	0.257936	0.0159924	0.20727	461.971	0.774176	63.5461	61.5461	-2565.84	0.00746311	0.00775373	0.00860581	0.00996127	0.0117277	0.0159924	0.020257	0.0233789	0.0245216	0.0233789	0.0159924	0.00746311	0.040514	0.395501	0.598245	0.0546763	6.74484e-06	0.0171757	0.233815	2.1836	1.42
2.441	0.0620014	30	10800	0.00301921	3.5771e+06	1.03088	0.609217	40	1029	0.188019	2.5e-05	0.015	9.81	0.1	5954.61	3.54856e+11	16	0.046	1	0.2	0.2551	0.0158166	0.229331	472.296	0.774176	64.241	62.241	-2623.18	0.00790828	0.00817775	0.00896779	0.0102246	0.0118624	0.0158166	0.0197707	0.0226653	0.0237248	0.0226653	0.0158166	0.00790828	0.0395414	0.38265	0.578968	0.496935	1.2597e-05	0.0175506	0.704928	2.23943	1.78
2.441	0.0620014	28	5300	0.00301921	1.75543e+06	1.1591	2.88181	40	1029	37868300	2.5e-05	0.015	9.81	0.1	5954.61	1.74142e+11	16	0.046	1	0.2	0.252513	0.0156562	0.208185	482.019	0.774176	64.8885	62.8885	-2677.19	0.00834996	0.00859891	0.00932881	0.0104899	0.0120031	0.0156562	0.0193093	0.0219835	0.0229624	0.0219835	0.0156562	0.00834996	0.0386186	0.370353	0.560522	0.179744	2.16946e-05	0.0179642	0.423936	2.29597	0.88
2.441	0.0620014	30	12400	0.00301921	4.10704e+06	1.18573	3.28082	40	1029	2235439000	2.5e-05	0.015	9.81	0.1	5954.61	4.07427e+11	16	0.046	1	0.2	0.2551	0.0158166	0.207927	472.296	0.774176	64.241	62.241	-2623.18	0.00790828	0.00817775	0.00896779	0.0102246	0.0118624	0.0158166	0.0197707	0.0226653	0.0237248	0.0226653	0.0158166	0.00790828	0.0395414	0.38265	0.578968	0.0922762	1.2597e-05	0.0175506	0.303749	2.73	2.06
2.441	0.0620014	35	16300	0.00301921	5.39877e+06	1.16392	2.89893	40	1029	43832820	2.5e-05	0.015	9.81	0.1	5954.61	5.3557e+11	16	0.046	1	0.2	0.262696	0.0162875	0.207218	445.385	0.774176	62.4133	60.4133	-2473.72	0.00678646	0.0071102	0.00805936	0.00956926	0.011537	0.0162875	0.021038	0.0245157	0.0257886	0.0245157	0.0162875	0.00678646	0.0420761	0.415935	0.628895	0.0176423	2.1274e-06	0.0166884	0.132816	3.91	2.7
2.875	0.073025	30	35200	0.00418825	8.40446e+06	1.07078	1.73042	40	1029	766.974	2.5e-05	0.015	9.81	0.1	7013.32	9.81977e+11	16	0.046	1	0.2	0.182432	0.0133221	0.19994	565.184	0.657309	76.0767	74.0767	-3139.09	0.00666105	0.00688802	0.00755346	0.00861203	0.00999158	0.0133221	0.0166526	0.0190907	0.0199832	0.0190907	0.0133221	0.00666105	0.0333053	0.273648	0.415465	6.45092	0.000472951	0.0239486	2.53977	4.58	4.2
2.875	0.073025	25	38500	0.00418825	9.19237e+06	1.16392	2.89893	40	1029	43832820	2.5e-05	0.015	9.81	0.1	7013.32	1.07404e+12	16	0.046	1	0.2	0.178155	0.0130097	0.207218	592.644	0.657309	77.8787	75.8787	-3291.61	0.00758901	0.00777372	0.00831525	0.00917671	0.0102994	0.0130097	0.0157201	0.0177042	0.0184305	0.0177042	0.0130097	0.00758901	0.0314402	0.252386	0.383571	6.49128	0.000845396	0.0263	2.54763	5.02	4.6
2.875	0.073025	26	26800	0.00418825	6.39885e+06	1.06906	1.63913	40	1029	350.287	2.5e-05	0.015	9.81	0.1	7013.32	7.47641e+11	16	0.046	1	0.2	0.17893	0.0130664	0.20272	587.52	0.657309	77.5457	75.5457	-3263.15	0.00740427	0.0075972	0.00816284	0.00906266	0.0102353	0.0130664	0.0158974	0.0179699	0.0187284	0.0179699	0.0130664	0.00740427	0.0317948	0.256466	0.389692	10.4224	0.000757729	0.0258046	3.22826	2.99449	3.2
2.875	0.073025	28	29300	0.00418825	6.99576e+06	1.05591	1.24813	40	1029	15.1871	2.5e-05	0.015	9.81	0.1	7013.32	8.17384e+11	16	0.046	1	0.2	0.180598	0.0131882	0.185201	576.717	0.657309	76.8388	74.8388	-3203.15	0.0070337	0.00724341	0.00785825	0.00883631	0.0101109	0.0131882	0.0162654	0.0185181	0.0193427	0.0185181	0.0131882	0.0070337	0.0325309	0.264878	0.402309	11.156	0.000602942	0.0248521	3.33997	3.92	3.5
2.875	0.073025	35	31800	0.00418825	7.59266e+06	1.08514	1.8271	40	1029	1773.89	2.5e-05	0.015	9.81	0.1	7013.32	8.87127e+11	16	0.046	1	0.2	0.187814	0.0137151	0.203087	533.262	0.657309	73.9261	71.9261	-2961.79	0.00571464	0.00598725	0.0067865	0.00805793	0.00971488	0.0137151	0.0177154	0.0206438	0.0217156	0.0206438	0.0137151	0.00571464	0.0354307	0.297372	0.451051	3.21671	0.000238238	0.02189	1.79345	4.67	3.8
3.5	0.0889	30	42200	0.00620717	6.79859e+06	1.06235	1.41473	40	1029	55.7866	2.5e-05	0.015	9.81	0.1	8537.96	9.67032e+11	16	0.046	1	0.2	0.122139	0.0108581	0.193373	698.825	0.539933	93.108	91.108	-3881.35	0.00542906	0.00561405	0.00615642	0.00701919	0.00814359	0.0108581	0.0135726	0.0155598	0.0162872	0.0155598	0.0108581	0.00542906	0.0271453	0.183208	0.279804	57.6604	0.00411435	0.0399201	7.59317	3.67099	3.4
3.5	0.0889	25	52200	0.00620717	8.40963e+06	1.04241	0.995267	40	1029	2.33643	2.5e-05	0.015	9.81	0.1	8537.96	1.19619e+12	16	0.046	1	0.2	0.119299	0.0106056	0.500364	732.489	0.539933	95.3001	93.3001	-4068.33	0.00618663	0.0063372	0.00677866	0.00748093	0.00839614	0.0106056	0.0128152	0.0144326	0.0150247	0.0144326	0.0106056	0.00618663	0.0256303	0.169006	0.258502	108.497	0.00590844	0.0447498	10.4159	4.8	4.2
3.5	0.0889	28	41000	0.00620717	6.60527e+06	1.04893	0.882638	40	1029	1.13095	2.5e-05	0.015	9.81	0.1	8537.96	9.39533e+11	16	0.046	1	0.2	0.120921	0.0107499	0.251422	712.964	0.539933	94.035	92.035	-3959.89	0.00573328	0.00590422	0.00640538	0.00720261	0.00824159	0.0107499	0.0132582	0.0150944	0.0157665	0.0150944	0.0107499	0.00573328	0.0265164	0.177351	0.271019	103.944	0.00477465	0.0417835	10.195	3.74317	3.3
3.5	0.0889	38	48400	0.00620717	7.79744e+06	1.1029	1.74966	40	1029	936.895	2.5e-05	0.015	9.81	0.1	8537.96	1.10911e+12	16	0.046	1	0.2	0.128262	0.0114025	0.182452	633.702	0.539933	88.7118	86.7118	-3519.65	0	0.00038853	0.00152764	0.00333971	0.00570124	0.0114025	0.0171037	0.0212773	0.022805	0.0212773	0.0114025	0	0.0342074	0.256524	0.389778	10.4085	0.000621457	0.0257977	3.22612	5.09	3.9
2.375	0.060325	40	20000	0.00285815	6.99754e+06	1.07132	1.28004	40	1029	20.4097	2.5e-05	0.015	9.81	0.1	5793.61	6.75403e+11	16	0.046	1	0.2	0.287965	0.0173715	1.08694	402.43	0.79569	58.5832	56.5832	-2235.14	0	0.00059192	0.00232734	0.005088	0.00868576	0.0173715	0.0260573	0.0324157	0.034743	0.0324157	0.0173715	0	0.0521145	0.575931	0.868889	-0.015904	-9.46377e-07	0.0165287	#NUM!	4.99	3.5
2.375	0.060325	50	14900	0.00285815	5.21317e+06	1.05299	0.905082	40	1029	1.34782	2.5e-05	0.015	9.81	0.1	5793.61	5.03175e+11	16	0.046	1	0.2	0.316108	0.0190692	0.306873	333.986	0.79569	53.46	51.46	-1855	0	0.000649768	0.00255479	0.00558524	0.00953461	0.0190692	0.0286038	0.0355836	0.0381384	0.0355836	0.0190692	0	0.0572076	0.632216	0.953316	-0.262157	-1.45033e-05	0.0180579	#NUM!	3.49	2.6
2.375	0.060325	45	16600	0.00285815	5.80796e+06	1.02847	0.521561	40	1029	0.112363	2.5e-05	0.015	9.81	0.1	5793.61	5.60584e+11	16	0.046	1	0.2	0.300461	0.0181253	0.229315	369.663	0.79569	56.1899	54.1899	-2053.15	0	0.000617606	0.00242833	0.00530879	0.00906267	0.0181253	0.027188	0.0338223	0.0362507	0.0338223	0.0181253	0	0.054376	0.600923	0.906377	-0.140681	-3.83272e-06	0.0170811	#NUM!	3.98	2.9
2.375	0.060325	48	18300	0.00285815	6.40275e+06	1.04443	0.819038	40	1029	0.718826	2.5e-05	0.015	9.81	0.1	5793.61	6.17993e+11	16	0.046	1	0.2	0.309415	0.0186654	0.248402	348.587	0.79569	54.594	52.594	-1936.09	0	0.000636009	0.00250069	0.00546698	0.00933272	0.0186654	0.0279981	0.0348302	0.0373309	0.0348302	0.0186654	0	0.0559963	0.618829	0.933236	-0.183257	-8.56397e-06	0.0175974	#NUM!	3.94	3.2
[truncated: 11 more columns]

## Sheet: Sheet6
Diameter (in.)	Dev(deg)
2.375	20
2.441	30
2.441	30
2.441	30
2.441	50
2.375	20
2.375	45
2.375	25
2.375	22
2.875	26
2.875	30
2.875	32
2.375	25
2.375	22
2.375	40
2.375	24
2.375	28
3.5	50
3.5	40
3.5	42
3.5	45
3.5	50
3.5	30
2.375	35
2.441	32
2.441	30
2.441	28
2.441	30
2.441	35
2.875	30
2.875	25
2.875	26
2.875	28
2.875	35
3.5	30
3.5	25
3.5	28
3.5	38
2.375	40
2.375	50
2.375	45
2.375	48

## Sheet: Dia vs. vsg
2.441	2.18325
2.875	3.85
3.5	2.67

## Sheet: Sheet4
Vg new	Test Vg	Test status	new model (critical gas velocity)	turner model (critical gas velocity)		test unloaded	cynthia unloaded	chen	turner		test loaded	cynthia	chen	turner
2.41938	1.55	Unloaded	2.48	2.78		1.55	2.41938	2.48	2.78		0.16	1.93091	1.7	1.81
2.99	3.2	Unloaded	2.88	3.78		3.2	2.99	2.88	3.78		1.61	2.31262	2.57	2.77
2.18325	2.2	Unloaded	1.65	2.65		2.2	2.08325	1.65	2.65		1.29	2.20681	1.77	1.97
3.53	3.8	Unloaded	3.35	4.15		3.8	3.53	3.35	4.15		0.23	1.55	1.2	1.5
1.81382	2.82	Unloaded	1.88	3.28		2.82	1.81382	1.88	3.28		1.14	2.26	1.94	2.24
2.41938	3.04	Unloaded	2.49	3.49		3.04	2.41938	2.49	3.49		0.36	1.78	1.55	2.2
1.85862	2.12	Unloaded	1.61	2.15		2.12	1.85862	1.61	2.15		0.41	1.31	1.54	1.84
2.28597	3.52	Unloaded	2.75	3.95		3.52	2.28597	2.75	3.95		2.35	2.77099	3.15	3.85
3.24	3.6	Unloaded	3.08	4.28		3.6	3.24	3.08	4.28		1.12	2.67	1.99	2.09
2.19	2.5	Unloaded	2.18	3.38		2.5	2.19	2.18	3.38		1.36	2.03378	1.98	2.2
3.85	4.2	Unloaded	3.58	4.98		4.2	3.85	3.58	4.98		1.42	2.1836	1.96	2.2
2.78388	5.2	Unloaded	2.68	2.98		5.2	2.78388	2.68	2.98		1.78	2.23943	1.9	2.2
2.28597	3.52	Unloaded	1.6	1.8		3.52	2.28597	1.6	1.8		0.88	2.29597	2.23	2.73
2.36604	3.6	Unloaded	1.26	1.89		3.6	2.36604	1.26	1.89		2.06	2.73	2.94	3.64
1.93091	0.16	Loaded	1.7	1.81							2.7	3.91	4.1	4.6
2.31262	1.61	Loaded	2.57	2.77							4.2	4.58	4.48	4.78
2.20681	1.29	Loaded	1.77	1.97							4.6	5.02	5.38	6.18
1.55	0.23	Loaded	1.2	1.5							3.2	2.99449	2.18	2.58
2.26	1.14	Loaded	1.94	2.24							3.5	3.92	3.98	4.18
1.78	0.36	Loaded	1.55	2.2							3.8	4.67	4.68	5.28
1.31	0.41	Loaded	1.54	1.84							3.4	3.67099	4.48	4.98
2.77099	2.35	Loaded	3.15	3.85							4.2	4.8	2.8	3.1
2.67	1.12	Loaded	1.99	2.09							3.3	3.74317	1.78	1.98
2.03378	1.36	Loaded	1.98	2.2							3.9	5.09	5.28	5.78
2.1836	1.42	Loaded	1.96	2.2							3.5	4.99	4.58	5.18
2.23943	1.78	Loaded	1.9	2.2							2.6	3.49	3.38	3.68
2.29597	0.88	Loaded	2.23	2.73							2.9	3.98	3.48	4.18
2.73	2.06	Loaded	2.94	3.64							3.2	3.94	3.58	4.18
3.91	2.7	Loaded	4.1	4.6
4.58	4.2	Loaded	4.48	4.78
5.02	4.6	Loaded	5.38	6.18
2.99449	3.2	Loaded	2.18	2.58
3.92	3.5	Loaded	3.98	4.18
4.67	3.8	Loaded	4.68	5.28
3.67099	3.4	Loaded	4.48	4.98
4.8	4.2	Loaded	2.8	3.1
3.74317	3.3	Loaded	1.78	1.98
5.09	3.9	Loaded	5.28	5.78
4.99	3.5	Loaded	4.58	5.18
3.49	2.6	Loaded	3.38	3.68
3.98	2.9	Loaded	3.48	4.18
3.94	3.2	Loaded	3.58	4.18

## Sheet: Belfroid
Diameter (m)	Dev(deg)	Area (m2)	Vsg (m/sec)	gas density(kg/m3)	Liquid Density (kg/m3)	Gas vis (Pa.s)	Liquid Viscosity (Pa.s)	g (m/s2)	Vsl	Rel	Reg	Cw(lam)	Cw(turb)	a(lam)	a(turb)	d/D	critical film thickness	A	B	C	D	0	d(0,90)	d(15,90)	d(30,90)	d(45,90)	d(60,90)	d(90,90)	d(120,90)	d(150,90)	d(180,90)	d(210,90)	d(270,90)	d(360,90)	total	dd	fl	X	Y	Vg	Vg new
0.112	40	0.00985203	105.731	0.59	1020	1.4e-05	0.00033	9.81	0.01	484655	499051	16	0.046	1	0.2	1.83432	0.205444	17.6564	0.00183877	26.1172	5.82692	17.3765	0.0684814	0.0731483	0.086831	0.108597	0.136963	0.205444	0.273926	0.324058	0.342407	0.324058	0.205444	0.0684814	0.547851	3.05721	4.75161	1.34713e+07	1.81602	3670.32	192.82
0.074	40	0.00430084	121.1	0.89	1050	1.3e-05	0.00041	9.81	0.01	265317	613513	16	0.046	1	0.2	2.71223	0.200705	21.8568	0.00213525	26.9477	6.02036	21.5104	0.0669018	0.071461	0.0848281	0.106092	0.133804	0.200705	0.267607	0.316583	0.334509	0.316583	0.200705	0.0669018	0.535214	4.52039	6.97899	1.0048e+08	3.61328	10024	203.444
0.05	0	0.0019635	13.3	0.074	1000	1.8e-05	0.001	9.81	0.01	70000	2733.89	16	0.046	1	0.2	1.81696	0.0908481	247.406	0.00265457	89.0197	16.5932	243.484	0.0908481	0.0908481	0.0908481	0.0908481	0.0908481	0.0908481	0.0908481	0.0908481	0.0908481	0.0908481	0.0908481	0.0908481	0.181696	1.81696	20.1764	123630	0.755609	351.61	80.6823
0.05	30	0.0019635	17.5	0.074	1000	1.8e-05	0.001	9.81	0.01	70000	3597.22	16	0.046	1	0.2	1.9633	0.098165	199.137	0.00265457	78.5687	15.1324	195.981	0.0490825	0.0507549	0.0556583	0.0634584	0.0736237	0.098165	0.122706	0.140672	0.147247	0.140672	0.098165	0.0490825	0.245412	2.94495	25.9126	7.09431e+06	3.36259	2663.51	154.024
0.05	60	0.0019635	15.5	0.074	1000	1.8e-05	0.001	9.81	0.01	70000	3186.11	16	0.046	1	0.2	3.11736	0.155868	51.6362	0.00265457	38.5034	8.4806	50.7694	0	0.00531108	0.0208824	0.0456527	0.077934	0.155868	0.233802	0.290854	0.311736	0.290854	0.155868	0	0.467604	6.23472	60.7242	7.07027e+08	17.8777	26590	259.44
0.05	90	0.0019635	11	0.074	1000	1.8e-05	0.001	9.81	0.01	70000	2261.11	16	0.046	1	0.2	10	0.5	-1.50223e-14	0.00265457	12.1257	2	-0.0643772	-0.25	-0.224444	-0.149519	-0.0303301	0.125	0.5	0.875	1.14952	1.25	1.14952	0.5	-0.25	1.75	25	327.738	0.000419922	256.433	#NUM!	1.0562e-05
